# Supplementary material for: Characterization of the microDNA through the response to chemotherapeutics in lymphoblastoid cell lines
Source: PLoS One. 2017 Sep 6;12(9):e0184365. doi: 10.1371/journal.pone.0184365 (PMC5587290; doi:10.1371/journal.pone.0184365)
Supplement: S1 Appendix — (TXT) [file pone.0184365.s010.txt]

S1 Appendix; Enrichment and annotation of microDNA (enrichissement_annotation_microDNA_PlosOne.txt)

#! /usr/bin/perl
use strict; 
use warnings;

####################################################
#Authors: Pamela Mehanna, Jean-Francois Spinella
#Email: pamela.mehanna@gmail.com
#Institution: CHU Sainte-Justine
#Year: 2016
####################################################


######################### Execution ##################################################
# perl enrichissement_annotation_microDNA_PlosOne.pl /file/to/sorted_microDNAFile.bed
######################################################################################


################################### Input ########################################
my $file1 = $ARGV[0];
open (my $fileHandleI, "<", $file1)
	or die "Cannot open < $file1: $!";
my @SplitPath_file1 = split /\//,$file1; 
my $FileName = pop @SplitPath_file1; 
##################################################################################


########################### Reference files #####################################
my $excl = "/path/to/exclusionFile.bed";
my $genome_bed = "/path/to/hg19_genomeFile.bed";
my $genes_file = "/path/to/UCSC_RefSeq_genes_hg19.bed";
my $exon_file = "/path/to/UCSC_refseq_genes_exons2_hg19.bed";
my $intron_file = "path/to/UCSC_refseq_genes_introns_hg19.bed";
my $UTR5_file = "/path/to/UTRs_5_sort.bed";
my $UTR3_file = "/path/to/UTRs_3_sort.bed";
my $open_chrom_file = "/path/to/openChromatin_synth_LCL_4_columns.bed";
my $promoter_file = "/path/to/promoters_2kb.bed";
##################################################################################

################################## Analysis ######################################
for (my $i=1; $i<11; $i++){ 

## Shuffle input file 1000 times -> outputs 1000 different shuffled files ##

	my $outputFile_shuffle = $FileName;  
	$outputFile_shuffle =~ s/\.bed$/\_shuffle_$i.bed/; 
	#`module load BEDTools\2.25.0`;
	`bedtools shuffle -excl $excl -chromFirst -i $file1 -g $genome_bed > $outputFile_shuffle`;

## Annotate shuffled files for each region of interest (Genes, Exons, Introns, 5UTRs, 3UTRs, Open Chromatin, Promoters) ##

	# input
	my $input = $outputFile_shuffle;	# to be annotated
	my $input_bed = $input;
	$input_bed =~ s/\.bed$/\_NA.bed/; 
	`awk \'{print \$1"\t"\$2"\t"\$3"\tNA"}\' $input > $input_bed`;
	
	my $annot_bed_g = $genes_file;		# ref table genes
	my $annot_bed_e = $exon_file;		# ref table exons 
	my $annot_bed_i = $intron_file;		# ref table introns
	my $annot_bed_5 = $UTR5_file;		# ref table 5UTRs
	my $annot_bed_3 = $UTR3_file;		# ref table 3UTRs
	my $annot_bed_c = $open_chrom_file;	# ref table open chromatin
	my $annot_bed_p = $promoter_file;	# ref table promoters
	
	my $overlap = 0.5;			# ratio of operlap (0.5 for 50% overlap)
	my $F = 0.5;				# -F

	# declare temporary files
	my $pwd = `pwd`;
	chomp $pwd;
	#genes
	my $output_temp1 = $pwd.'/temp1.bed';
	my $output_temp2 = $pwd.'/temp2.bed';
	my $output_temp3 = $pwd.'/temp3.bed';
	#exons
	my $output_temp4 = $pwd.'/temp4.bed';
	my $output_temp5 = $pwd.'/temp5.bed';
	my $output_temp6 = $pwd.'/temp6.bed';
	#introns
	my $output_temp7 = $pwd.'/temp7.bed';
	my $output_temp8 = $pwd.'/temp8.bed';
	my $output_temp9 = $pwd.'/temp9.bed';
	#5'UTRs
	my $output_temp10 = $pwd.'/temp10.bed';
	my $output_temp11 = $pwd.'/temp11.bed';
	my $output_temp12 = $pwd.'/temp12.bed';
	#3'UTRs
	my $output_temp13 = $pwd.'/temp13.bed';
	my $output_temp14 = $pwd.'/temp14.bed';
	my $output_temp15 = $pwd.'/temp15.bed';
	#open chromatin
	my $output_temp16 = $pwd.'/temp16.bed';
	my $output_temp17 = $pwd.'/temp17.bed';
	my $output_temp18 = $pwd.'/temp18.bed';
	#promoters
	my $output_temp19 = $pwd.'/temp19.bed';
	my $output_temp20 = $pwd.'/temp20.bed';
	my $output_temp21 = $pwd.'/temp21.bed';
	
	# output files
	my $output_genes;
	if($input_bed =~ /(.+)\.bed/){
  	$output_genes = $pwd.'/'.$1.'_annotated_genes.bed';
	}
	my $output_exons;
	if($input_bed =~ /(.+)\.bed/){
  	$output_exons = $pwd.'/'.$1.'_annotated_exons.bed';
	}
	my $output_introns;
	if($input_bed =~ /(.+)\.bed/){
  	$output_introns = $pwd.'/'.$1.'_annotated_introns.bed';
	}
	my $output_5UTR;
	if($input_bed =~ /(.+)\.bed/){
  	$output_5UTR = $pwd.'/'.$1.'_annotated_5UTR.bed';
	}
	my $output_3UTR;
	if($input_bed =~ /(.+)\.bed/){
  	$output_3UTR = $pwd.'/'.$1.'_annotated_3UTR.bed';
	}
	my $output_chromatin;
	if($input_bed =~ /(.+)\.bed/){
  	$output_chromatin = $pwd.'/'.$1.'_annotated_chromatin.bed';
	}
	my $output_promoters;
	if($input_bed =~ /(.+)\.bed/){
  	$output_promoters = $pwd.'/'.$1.'_annotated_promoters.bed';
	}


	# get header
	my $header = `head -1 $input_bed`;
	chomp $header;
	if($header =~ /^#/){
	  `sed -i '1d' $input_bed`;
	}

	# test intersect with annotation table
	`bedtools intersect -a $input_bed -b $annot_bed_g -wao -f $overlap -F $F -e | uniq > $output_temp1`;
	`bedtools intersect -a $input_bed -b $annot_bed_e -wao -f $overlap -F $F -e | uniq > $output_temp4`;
	`bedtools intersect -a $input_bed -b $annot_bed_i -wao -f $overlap -F $F -e | uniq > $output_temp7`;
	`bedtools intersect -a $input_bed -b $annot_bed_5 -wao -f $overlap -F $F -e | uniq > $output_temp10`;
	`bedtools intersect -a $input_bed -b $annot_bed_3 -wao -f $overlap -F $F -e | uniq > $output_temp13`;
	`bedtools intersect -a $input_bed -b $annot_bed_c -wao -f $overlap -F $F -e | uniq > $output_temp16`;
	`bedtools intersect -a $input_bed -b $annot_bed_p -wao -f $overlap -F $F -e | uniq > $output_temp19`;

	# test occurrence (per sample)
	#genes
	my $column = `awk '{ FS = "\t" } ; { print NF ; exit}' $output_temp1`;
	chomp $column;
	my $gene_column1 = $column-1;
	$gene_column1 = '$'.$gene_column1;
	`sed -i '/-1/d' $output_temp1`;
	`cat $output_temp1 | awk \'{print \$4"\t"$gene_column1}\' | sort | uniq > $output_temp2`;
	`cat $output_temp2 | awk \'{print \$2}\' | cut -d' ' -f1 | sort | uniq -c | awk \'{print \$2"\t"\$1}\' > $output_temp3`;
	`rm $output_temp2`;
	
	#exons
	my $column2 = `awk '{ FS = "\t" } ; { print NF ; exit}' $output_temp4`;
	chomp $column2;
	my $gene_column2 = $column2-1;
	$gene_column2 = '$'.$gene_column2;
	`sed -i '/-1/d' $output_temp4`;
	`cat $output_temp4 | awk \'{print \$4"\t"$gene_column2}\' | sort | uniq > $output_temp5`;
	`cat $output_temp5 | awk \'{print \$2}\' | cut -d' ' -f1 | sort | uniq -c | awk \'{print \$2"\t"\$1}\' > $output_temp6`;
	`rm $output_temp5`;
	
	#introns
	my $column3 = `awk '{ FS = "\t" } ; { print NF ; exit}' $output_temp7`;
	chomp $column3;
	my $gene_column3 = $column3-1;
	$gene_column3 = '$'.$gene_column3;
	`sed -i '/-1/d' $output_temp7`;
	`cat $output_temp7 | awk \'{print \$4"\t"$gene_column3}\' | sort | uniq > $output_temp8`;
	`cat $output_temp8 | awk \'{print \$2}\' | cut -d' ' -f1 | sort | uniq -c | awk \'{print \$2"\t"\$1}\' > $output_temp9`;
	`rm $output_temp8`;
	
	#5UTRs
	my $column4 = `awk '{ FS = "\t" } ; { print NF ; exit}' $output_temp10`;
	chomp $column4;
	my $gene_column4 = $column4-1;
	$gene_column4 = '$'.$gene_column4;
	`sed -i '/-1/d' $output_temp10`;
	`cat $output_temp10 | awk \'{print \$4"\t"$gene_column4}\' | sort | uniq > $output_temp11`;
	`cat $output_temp11 | awk \'{print \$2}\' | cut -d' ' -f1 | sort | uniq -c | awk \'{print \$2"\t"\$1}\' > $output_temp12`;
	`rm $output_temp11`;
	
	#3UTRs
	my $column5 = `awk '{ FS = "\t" } ; { print NF ; exit}' $output_temp13`;
	chomp $column5;
	my $gene_column5 = $column5-1;
	$gene_column5 = '$'.$gene_column5;
	`sed -i '/-1/d' $output_temp13`;
	`cat $output_temp13 | awk \'{print \$4"\t"$gene_column5}\' | sort | uniq > $output_temp14`;
	`cat $output_temp14 | awk \'{print \$2}\' | cut -d' ' -f1 | sort | uniq -c | awk \'{print \$2"\t"\$1}\' > $output_temp15`;
	`rm $output_temp14`;
	
	#open chromatin
	my $column6 = `awk '{ FS = "\t" } ; { print NF ; exit}' $output_temp16`;
	chomp $column6;
	my $gene_column6 = $column6-1;
	$gene_column6 = '$'.$gene_column6;
	`sed -i '/-1/d' $output_temp16`;
	`cat $output_temp16 | awk \'{print \$4"\t"$gene_column6}\' | sort | uniq > $output_temp17`;
	`cat $output_temp17 | awk \'{print \$2}\' | cut -d' ' -f1 | sort | uniq -c | awk \'{print \$2"\t"\$1}\' > $output_temp18`;
	`rm $output_temp17`;
	
	#promoters
	my $column7 = `awk '{ FS = "\t" } ; { print NF ; exit}' $output_temp19`;
	chomp $column7;
	my $gene_column7 = $column7-1;
	$gene_column7 = '$'.$gene_column7;
	`sed -i '/-1/d' $output_temp19`;
	`cat $output_temp19 | awk \'{print \$4"\t"$gene_column7}\' | sort | uniq > $output_temp20`;
	`cat $output_temp20 | awk \'{print \$2}\' | cut -d' ' -f1 | sort | uniq -c | awk \'{print \$2"\t"\$1}\' > $output_temp21`;
	`rm $output_temp20`;

	# create output
	#genes
	my %hash = ();
	my %hash2 = ();
	#exons
	my %hash3 = ();
	my %hash4 = ();
	#introns
	my %hash5 = ();
	my %hash6 = ();
	#5UTRs
	my %hash7 = ();
	my %hash8 = ();
	#3UTRs
	my %hash9 = ();
	my %hash10 = ();
	#open chromatin
	my %hash11 = ();
	my %hash12 = ();
	#promoters
	my %hash13 = ();
	my %hash14 = ();
	
	
	#genes
	open(INPUTFILE, "<$output_temp1") or die "Cannot open file $output_temp1: $!";
	while (my $l = <INPUTFILE>) {
	    chomp $l;
	    my @l = split(/\t/,$l);
	    $l = $l."\tNA";
	    push( @{$hash{$l[$column-2]}},$l );
	}
	close INPUTFILE;
	open(INPUTFILE2, "<$output_temp3") or die "Cannot open file $output_temp3: $!";
	while (my $l = <INPUTFILE2>) {
	    chomp $l;
	    my @l = split(/\t/,$l);
	    $hash2{$l[0]}=$l[1]; 
	}
	close INPUTFILE2;
	open(OUTPUTFILE, ">$output_genes") or die "Cannot open file $output_genes: $!";
	if($header =~ /^#/){
  	print (OUTPUTFILE $header."\t"."Chromosome\tEntity_start\tEntity_end\tEntity_name\tOverlap_size(bp)\tOverlap_ratio\tOccurrence(#sample)\n");
	}else{
  	print (OUTPUTFILE "Chromosome\tStart\tEnd\tSample\t"."-\t"x($column-9)."Chromosome\tEntity_start\tEntity_end\tEntity_name\tOverlap_size(bp)\tOverlap_ratio\tOccurrence(#sample)\n");
	}  
	foreach my $key(sort keys %hash2){  
  		if(exists $hash{$key}){
    			foreach my $var(@{$hash{$key}}){
      				print (OUTPUTFILE $var."\t".$hash2{$key}."\n");
    			}
  		}
	}
	close OUTPUTFILE;
	`rm $output_temp1 $output_temp3`;
	#print "Annotation genes done ! \n";
	
	#exons
	open(INPUTFILE3, "<$output_temp4") or die "Cannot open file $output_temp4: $!";
	while (my $l2 = <INPUTFILE3>) {
	    chomp $l2;
	    my @l2 = split(/\t/,$l2);
	    $l2 = $l2."\tNA";
	    push( @{$hash3{$l2[$column2-2]}},$l2 );
	}
	close INPUTFILE3;
	open(INPUTFILE4, "<$output_temp6") or die "Cannot open file $output_temp6: $!";
	while (my $l2 = <INPUTFILE4>) {
	    chomp $l2;
	    my @l2 = split(/\t/,$l2);
	    $hash4{$l2[0]}=$l2[1]; 
	}
	close INPUTFILE4;
	open(OUTPUTFILE2, ">$output_exons") or die "Cannot open file $output_exons: $!";
	if($header =~ /^#/){
  	print (OUTPUTFILE2 $header."\t"."Chromosome\tEntity_start\tEntity_end\tEntity_name\tOverlap_size(bp)\tOverlap_ratio\tOccurrence(#sample)\n");
	}else{
  	print (OUTPUTFILE2 "Chromosome\tStart\tEnd\tSample\t"."-\t"x($column2-9)."Chromosome\tEntity_start\tEntity_end\tEntity_name\tOverlap_size(bp)\tOverlap_ratio\tOccurrence(#sample)\n");
	}  
	foreach my $key(sort keys %hash4){  
  		if(exists $hash3{$key}){
    			foreach my $var(@{$hash3{$key}}){
      				print (OUTPUTFILE2 $var."\t".$hash4{$key}."\n");
    			}
  		}
	}
	close OUTPUTFILE2;
	`rm $output_temp4 $output_temp6`;
	#print "Annotation exons done ! \n";


	#introns
	open(INPUTFILE5, "<$output_temp7") or die "Cannot open file $output_temp7: $!";
	while (my $l3 = <INPUTFILE5>) {
	    chomp $l3;
	    my @l3 = split(/\t/,$l3);
	    $l3 = $l3."\tNA";
	    push( @{$hash5{$l3[$column3-2]}},$l3 );
	}
	close INPUTFILE5;
	open(INPUTFILE6, "<$output_temp9") or die "Cannot open file $output_temp9: $!";
	while (my $l3 = <INPUTFILE6>) {
	    chomp $l3;
	    my @l3 = split(/\t/,$l3);
	    $hash6{$l3[0]}=$l3[1]; 
	}
	close INPUTFILE6;
	open(OUTPUTFILE3, ">$output_introns") or die "Cannot open file $output_introns: $!";
	if($header =~ /^#/){
  	print (OUTPUTFILE3 $header."\t"."Chromosome\tEntity_start\tEntity_end\tEntity_name\tOverlap_size(bp)\tOverlap_ratio\tOccurrence(#sample)\n");
	}else{
  	print (OUTPUTFILE3 "Chromosome\tStart\tEnd\tSample\t"."-\t"x($column3-9)."Chromosome\tEntity_start\tEntity_end\tEntity_name\tOverlap_size(bp)\tOverlap_ratio\tOccurrence(#sample)\n");
	}  
	foreach my $key(sort keys %hash6){  
  		if(exists $hash5{$key}){
    			foreach my $var(@{$hash5{$key}}){
      				print (OUTPUTFILE3 $var."\t".$hash6{$key}."\n");
    			}
  		}
	}
	close OUTPUTFILE3;
	`rm $output_temp7 $output_temp9`;
	#print "Annotation introns done ! \n";


	#5UTRs
	open(INPUTFILE7, "<$output_temp10") or die "Cannot open file $output_temp10: $!";
	while (my $l4 = <INPUTFILE7>) {
	    chomp $l4;
	    my @l4 = split(/\t/,$l4);
	    $l4 = $l4."\tNA";
	    push( @{$hash7{$l4[$column4-2]}},$l4 );
	}
	close INPUTFILE7;
	open(INPUTFILE8, "<$output_temp12") or die "Cannot open file $output_temp12: $!";
	while (my $l4 = <INPUTFILE8>) {
	    chomp $l4;
	    my @l4 = split(/\t/,$l4);
	    $hash8{$l4[0]}=$l4[1]; 
	}
	close INPUTFILE8;
	open(OUTPUTFILE4, ">$output_5UTR") or die "Cannot open file $output_5UTR: $!";
	if($header =~ /^#/){
  	print (OUTPUTFILE4 $header."\t"."Chromosome\tEntity_start\tEntity_end\tEntity_name\tOverlap_size(bp)\tOverlap_ratio\tOccurrence(#sample)\n");
	}else{
  	print (OUTPUTFILE4 "Chromosome\tStart\tEnd\tSample\t"."-\t"x($column4-9)."Chromosome\tEntity_start\tEntity_end\tEntity_name\tOverlap_size(bp)\tOverlap_ratio\tOccurrence(#sample)\n");
	}  
	foreach my $key(sort keys %hash8){  
  		if(exists $hash7{$key}){
    			foreach my $var(@{$hash7{$key}}){
      				print (OUTPUTFILE4 $var."\t".$hash8{$key}."\n");
    			}
  		}
	}
	close OUTPUTFILE4;
	`rm $output_temp10 $output_temp12`;
	#print "Annotation 5UTRs done ! \n";


	#3UTRs
	open(INPUTFILE9, "<$output_temp13") or die "Cannot open file $output_temp13: $!";
	while (my $l5 = <INPUTFILE9>) {
	    chomp $l5;
	    my @l5 = split(/\t/,$l5);
	    $l5 = $l5."\tNA";
	    push( @{$hash9{$l5[$column5-2]}},$l5 );
	}
	close INPUTFILE9;
	open(INPUTFILE10, "<$output_temp15") or die "Cannot open file $output_temp15: $!";
	while (my $l5 = <INPUTFILE10>) {
	    chomp $l5;
	    my @l5 = split(/\t/,$l5);
	    $hash10{$l5[0]}=$l5[1]; 
	}
	close INPUTFILE10;
	open(OUTPUTFILE5, ">$output_3UTR") or die "Cannot open file $output_3UTR: $!";
	if($header =~ /^#/){
  	print (OUTPUTFILE5 $header."\t"."Chromosome\tEntity_start\tEntity_end\tEntity_name\tOverlap_size(bp)\tOverlap_ratio\tOccurrence(#sample)\n");
	}else{
  	print (OUTPUTFILE5 "Chromosome\tStart\tEnd\tSample\t"."-\t"x($column5-9)."Chromosome\tEntity_start\tEntity_end\tEntity_name\tOverlap_size(bp)\tOverlap_ratio\tOccurrence(#sample)\n");
	}  
	foreach my $key(sort keys %hash10){  
  		if(exists $hash9{$key}){
    			foreach my $var(@{$hash9{$key}}){
      				print (OUTPUTFILE5 $var."\t".$hash10{$key}."\n");
    			}
  		}
	}
	close OUTPUTFILE5;
	`rm $output_temp13 $output_temp15`;
	#print "Annotation 3UTRs done ! \n";


	#open chromatin
	open(INPUTFILE11, "<$output_temp16") or die "Cannot open file $output_temp16: $!";
	while (my $l6 = <INPUTFILE11>) {
	    chomp $l6;
	    my @l6 = split(/\t/,$l6);
	    $l6 = $l6."\tNA";
	    push( @{$hash11{$l6[$column6-2]}},$l6 );
	}
	close INPUTFILE11;
	open(INPUTFILE12, "<$output_temp18") or die "Cannot open file $output_temp18: $!";
	while (my $l6 = <INPUTFILE12>) {
	    chomp $l6;
	    my @l6 = split(/\t/,$l6);
	    $hash12{$l6[0]}=$l6[1]; 
	}
	close INPUTFILE12;
	open(OUTPUTFILE6, ">$output_chromatin") or die "Cannot open file $output_chromatin: $!";
	if($header =~ /^#/){
  	print (OUTPUTFILE6 $header."\t"."Chromosome\tEntity_start\tEntity_end\tEntity_name\tOverlap_size(bp)\tOverlap_ratio\tOccurrence(#sample)\n");
	}else{
  	print (OUTPUTFILE6 "Chromosome\tStart\tEnd\tSample\t"."-\t"x($column6-9)."Chromosome\tEntity_start\tEntity_end\tEntity_name\tOverlap_size(bp)\tOverlap_ratio\tOccurrence(#sample)\n");
	}  
	foreach my $key(sort keys %hash12){  
  		if(exists $hash11{$key}){
    			foreach my $var(@{$hash11{$key}}){
      				print (OUTPUTFILE6 $var."\t".$hash12{$key}."\n");
    			}
  		}
	}
	close OUTPUTFILE6;
	`rm $output_temp16 $output_temp18`;
	#print "Annotation chromatin done ! \n";


	#promoters
	open(INPUTFILE13, "<$output_temp19") or die "Cannot open file $output_temp19: $!";
	while (my $l7 = <INPUTFILE13>) {
	    chomp $l7;
	    my @l7 = split(/\t/,$l7);
	    $l7 = $l7."\tNA";
	    push( @{$hash13{$l7[$column7-2]}},$l7 );
	}
	close INPUTFILE13;
	open(INPUTFILE14, "<$output_temp21") or die "Cannot open file $output_temp21: $!";
	while (my $l7 = <INPUTFILE14>) {
	    chomp $l7;
	    my @l7 = split(/\t/,$l7);
	    $hash14{$l7[0]}=$l7[1]; 
	}
	close INPUTFILE14;
	open(OUTPUTFILE7, ">$output_promoters") or die "Cannot open file $output_promoters: $!";
	if($header =~ /^#/){
  	print (OUTPUTFILE7 $header."\t"."Chromosome\tEntity_start\tEntity_end\tEntity_name\tOverlap_size(bp)\tOverlap_ratio\tOccurrence(#sample)\n");
	}else{
  	print (OUTPUTFILE7 "Chromosome\tStart\tEnd\tSample\t"."-\t"x($column7-9)."Chromosome\tEntity_start\tEntity_end\tEntity_name\tOverlap_size(bp)\tOverlap_ratio\tOccurrence(#sample)\n");
	}  
	foreach my $key(sort keys %hash14){  
  		if(exists $hash13{$key}){
    			foreach my $var(@{$hash13{$key}}){
      				print (OUTPUTFILE7 $var."\t".$hash14{$key}."\n");
    			}
  		}
	}
	close OUTPUTFILE7;
	`rm $output_temp19 $output_temp21`;
	#print "Annotation promoters done ! \n";

## Concatenate annotated shuffled files of each region of interest (Genes, Exons, Introns, 5UTRs, 3UTRs, Open Chromatin, Promoters) ##
	
	# input
	my $original_file = $input_bed; 
	my $genes = $output_genes; 
	my $exons = $output_exons; 
	my $introns = $output_introns; 
	my $utr5 = $output_5UTR;
	my $utr3 = $output_3UTR; 
	my $openChrom = $output_chromatin; 
	my $promoter_2kb = $output_promoters; 

	#output
	my %ha; my %hb; my %hc; my %hd; my %he; my %hf; my %hg; my %hh; 
	my $outputFile_concat = $original_file;
	$outputFile_concat =~ s/\.bed$/_completed.bed/;
	
	#file handles
	open (FILE1, "<$original_file") || die "open: $!";
	open (FILE2, "<$genes") || die "open: $!";
	open (FILE3, "<$exons") || die "open: $!";
	open (FILE4, "<$introns") || die "open: $!";
	open (FILE5, "<$utr5") || die "open: $!";
	open (FILE6, "<$utr3") || die "open: $!";
	open (FILE7, "<$openChrom") || die "open: $!";
	open (FILE8, "<$promoter_2kb") || die "open: $!";
	open (OUTFILE, ">$outputFile_concat") || die "open: $!";

	print OUTFILE "chr"."\t"."start"."\t"."end"."\t"."gene_name"."\t"."region"."\t"."open_chromatin"."\n";

	while (<FILE1>){ #original file
  		chomp;
  		my @l1=split(/\t/);
  		$ha{$l1[0]."\t".$l1[1]."\t".$l1[2]}=$l1[0]."\t".$l1[1]."\t".$l1[2];
	}	
	while (<FILE2>){ #genes
  		chomp;
  		my @l2=split(/\t/);
  		$hb{$l2[0]."\t".$l2[1]."\t".$l2[2]}=$l2[7]; 
	}
	while (<FILE3>){ #exons
  		chomp;
  		my @l3=split(/\t/);
  		$hc{$l3[0]."\t".$l3[1]."\t".$l3[2]}=1;
	}
	while (<FILE4>){ #introns
  		chomp;
  		my @l4=split(/\t/);
  		$hd{$l4[0]."\t".$l4[1]."\t".$l4[2]}=1;
	}
	while (<FILE5>){ #5'UTR
  		chomp;
  		my @l5=split(/\t/);
  		$he{$l5[0]."\t".$l5[1]."\t".$l5[2]}=1;
	}
	while (<FILE6>){ #3'UTR
  		chomp;
  		my @l6=split(/\t/);
  		$hf{$l6[0]."\t".$l6[1]."\t".$l6[2]}=1;
	}
	while (<FILE7>){ #open chromatin
  		chomp;
  		my @l7=split(/\t/);
  		$hg{$l7[0]."\t".$l7[1]."\t".$l7[2]}=$l7[7];
	}
	while (<FILE8>){ #promoters +- 2kb
  		chomp;
  		my @l8=split(/\t/);
  		$hh{$l8[0]."\t".$l8[1]."\t".$l8[2]}=1; 
	}

	foreach my $key(sort keys %ha){
  		if(exists $hb{$key}){
    			print (OUTFILE $ha{$key}."\t".$hb{$key}."\t");
  		}else{
    			print (OUTFILE $ha{$key}."\t"."NA"."\t");
  		}
  		if(exists $hc{$key}){ #exon
			if(exists $hd{$key}){ #intron
				print (OUTFILE "exon;intron\t");
			}else{
				print (OUTFILE "exon\t");
			}
  		}elsif(exists $hd{$key}){ #intron
    			print (OUTFILE "intron\t");
  		}elsif(exists $he{$key}){
    			print (OUTFILE "5UTR\t");
  		}elsif(exists $hf{$key}){
    			print (OUTFILE "3UTR\t");
  		}elsif(exists $hh{$key}){
    			print (OUTFILE "promoter\t");
  		}else{
   			print (OUTFILE "NA"."\t");
  		}
  		if(exists $hg{$key}){
    			print (OUTFILE $hg{$key}."\n");
  		}else{
    			print (OUTFILE "inactive"."\n");
  		}
	}

	close FILE1 or die $!;
	close FILE2 or die $!;
	close FILE3 or die $!;
	close FILE4 or die $!;
	close FILE5 or die $!;
	close FILE6 or die $!;
	close FILE7 or die $!;
	close FILE8 or die $!;
	close OUTFILE or die $!;
	
## Extract number of entities that mapped in each genomic regions ##

	# output files
	my $number_genes = $input_bed;
	$number_genes =~ s/\_NA.bed$/_number_genes.txt/; 
	
	my $gene_names = $input_bed;
	$gene_names =~ s/\_NA.bed$/_gene_names.txt/; 
	
	my $number_exons = $input_bed;
	$number_exons =~ s/\_NA.bed$/_number_exons.txt/; 
	
	my $number_introns = $input_bed;
	$number_introns =~ s/\_NA.bed$/_number_introns.txt/; 
	
	my $number_5UTR = $input_bed;
	$number_5UTR =~ s/\_NA.bed$/_number_5UTR.txt/; 
	
	my $number_3UTR = $input_bed;
	$number_3UTR =~ s/\_NA.bed$/_number_3UTR.txt/; 
	
	my $number_active = $input_bed;
	$number_active =~ s/\_NA.bed$/_number_active.txt/; 
	
	my $number_inactive = $input_bed;
	$number_inactive =~ s/\_NA.bed$/_number_inactive.txt/; 
	
	my $number_promoters = $input_bed;
	$number_promoters =~ s/\_NA.bed$/_number_promoters.txt/; 
	
	my $number_NA = $input_bed;
	$number_NA =~ s/\_NA.bed$/_number_NA.txt/; 
	
	my $number_total = $input_bed;
	$number_total =~ s/\_NA.bed$/_number_total.txt/; 
	
	# awk
	`sort $outputFile_concat | awk '\$4 != "NA" {print \$4}' | wc -l > $number_genes`;
	`sort $outputFile_concat | awk '\$4 != "NA" {print \$4}'| uniq > $gene_names`;
	`sort $outputFile_concat | awk '\$5 ~ "exon" {print \$5}' | wc -l > $number_exons`;
	`sort $outputFile_concat | awk '\$5 ~ "intron" {print \$5}' | wc -l > $number_introns`;
	`sort $outputFile_concat | awk '\$5 == "5UTR" {print \$5}' | wc -l > $number_5UTR`;
	`sort $outputFile_concat | awk '\$5 == "3UTR" {print \$5}' | wc -l > $number_3UTR`;
	`sort $outputFile_concat | awk '\$5 == "promoter" {print \$5}' | wc -l > $number_promoters`; 
	`sort $outputFile_concat | awk '\$5 == "NA" {print \$5}' | wc -l > $number_NA`;
	`sort $outputFile_concat | awk '\$6 != "inactive" {print \$6}' | wc -l > $number_active`;
	`sort $outputFile_concat | awk '\$6 == "inactive" {print \$6}' | wc -l > $number_inactive`;
	`sort $outputFile_concat | wc -l > $number_total`;
}

exit 0;
