# Supplementary material for: Characterization of the microDNA through the response to chemotherapeutics in lymphoblastoid cell lines
Source: PLoS One. 2017 Sep 6;12(9):e0184365. doi: 10.1371/journal.pone.0184365 (PMC5587290; doi:10.1371/journal.pone.0184365)
Supplement: S2 Appendix — (TXT) [file pone.0184365.s011.txt]

S2 Appendix; Data extraction and output file manipulation (extract_GC_PlosOne.txt) 
#! /usr/bin/perl
use strict;
use warnings;

####################################################
#Author: Pamela Mehanna
#Email: pamela.mehanna@gmail.com
#Institution: CHU Sainte-Justine
#Year: 2016
####################################################


#################### Generation of %GC ######################################
#module load BEDTools/2.25.0
#bedtools nuc -fi /path/to/human_hg19.fa -bed /path/to/microDNAgeneCorresponding_genomicPositions_file.bed > /path/to/outputFile_GC.bed
#############################################################################

#Then, using the output file from the NUC command:

######################### Execution 2 ######################################
#perl extract_GC_PlosOne.pl /path/to//path/to/outputFile_GC.bed
############################################################################

my $file = $ARGV[0]; 

#Output file
my @SplitPath_file = split /\//,$file; 
my $FileName = pop @SplitPath_file;
my $outputFile = $FileName;
$outputFile =~ s/\.bed$/_percent.txt/;

my $percentage;

open (FILE, "<$file") || die "open: $!";
open (OUTFILE, ">$outputFile") || die "open: $!";
  
while (my $l = <FILE>){
	next if($. == 1);
	chomp $l;
	my @l=split(/\t/, $l);
	foreach($l){
		$percentage=$l[6];
		print (OUTFILE $percentage."\n");
	}
} 

close FILE;
close OUTFILE;

exit 0;
