# Supplementary material for: Characterization of the microDNA through the response to chemotherapeutics in lymphoblastoid cell lines
Source: PLoS One. 2017 Sep 6;12(9):e0184365. doi: 10.1371/journal.pone.0184365 (PMC5587290; doi:10.1371/journal.pone.0184365)
Supplement: S3 Appendix — (TXT) [file pone.0184365.s012.txt]

S3 Appendix; Data extraction and file parsing (intersect_microDNA_PlosOne.txt) 
#! /usr/bin/perl
use strict;
use warnings;

####################################################
#Author: Pamela Mehanna
#Email: pamela.mehanna@gmail.com
#Institution: CHU Sainte-Justine
#Year: 2016
####################################################


######################### Execution ############################## 
#perl intersect_microDNA_PlosOne.pl path/to/merged_file.bed path/to/sample1.bed path/to/sample2.bed path/to/sample3.bed path/to/sample4.bed path/to/sample5.bed
##################################################################


my $file1 = $ARGV[0]; #Merged File
my $file2 = $ARGV[1]; #sample 1
my $file3 = $ARGV[2]; #sample 2
my $file4 = $ARGV[3]; #sample 3
my $file5 = $ARGV[4]; #sample 4
my $file6 = $ARGV[5]; #sample 5

my $output2 = "count_final.txt"; 
my $out_stats = "stats_count.txt";

open (FILE1, "<$file1") || die "open: $!";
open (FILE2, "<$file2") || die "open: $!";
open (FILE3, "<$file3") || die "open: $!";
open (FILE4, "<$file4") || die "open: $!";
open (FILE5, "<$file5") || die "open: $!";
open (FILE6, "<$file6") || die "open: $!";
open (OUTFILE2, ">>$output2") || die "open: $!";

my @files = ($file2, $file3, $file4, $file5, $file6);
my $n=0;
my $chr;
my $start;
my $end;

while (my $l = <FILE1>) {
  $n++;
  my $output1 = "/path/to/file.".$n.".txt";
  open (OUTFILE1, ">$output1") || die "open: $!";
  chomp $l;
  print (OUTFILE1 "$l\n");
  close OUTFILE1;
	foreach($output1){
		my $i=0;
		my $c=0;
		foreach my $file (@files){
  			$i++;
  			my $outfile = $output1;
  			$outfile =~ s/\.txt$/_$i.txt/;
  			#`module load BEDTools/2.25.0`
			`bedtools intersect -a $output1 -b $file -wa -c -f 0.000000001 > $outfile`;
 				open (IN, "<$outfile") || die "open: $!";
 				while (my $li = <IN>){
 					chomp $li;
 					my @li = split(/\t/,$li);
 					$chr = $li[0];
 					$start = $li[1];
 					$end = $li[2];
					if ($li[3] != 0){
 						$c++;					
 					}
 				}
 				close IN;
		}
		print (OUTFILE2 "$chr\t$start\t$end\t$c\n");
	}
}
close OUTFILE2;

my $c1 = 0;
my $c2 = 0;
my $c3 = 0;
my $c4 = 0;
my $c5 = 0;

open (OUTFILE2, "<$output2") || die "open: $!";
while (my $lx = <OUTFILE2>){
	chomp $lx;
	my @lx = split(/\t/,$lx);
	if($lx[3] == 1){
		$c1++;
	}elsif($lx[3] == 2){
		$c2++;
	}elsif($lx[3] == 3){
		$c3++;
	}elsif($lx[3] == 4){
		$c4++;
	}elsif($lx[3] == 5){
		$c5++;
	}
}	
close OUTFILE2;

open (OUTFILEX, ">$out_stats") || die "open: $!";
print (OUTFILEX "1\t2\t3\t4\t5\n$c1\t$c2\t$c3\t$c4\t$c5\n");
close OUTFILEX;

exit 0;
